# Supplementary material for: Efficient power macromodeling approach for heterogeneously stacked 3d ICs using Bio-geography based optimization
Source: PLoS One. 2022 Feb 22;17(2):e0264181. doi: 10.1371/journal.pone.0264181 (PMC8863266; doi:10.1371/journal.pone.0264181)
Supplement: S2 File — (XLSX) [file pone.0264181.s004.xlsx]

## Sheet: Sheet1
1.63158
1.63158
1.42632
1.42632
1.42632
1.32368
1.06842
1.06842
1.06842
1.02105
0.918421
0.915789
0.915789
0.915789
0.813158
0.813158
0.765789
0.765789
0.613158
0.613158
0.613158
0.613158
0.613158
0.613158
0.613158
0.563158
0.563158
0.563158
0.513158
0.513158
0.513158
0.513158
0.513158
0.513158
0.513158
0.513158
0.513158
0.513158
0.513158
0.513158
0.513158
0.513158
0.513158
0.513158
0.513158
0.513158
0.513158
0.513158
0.513158
0.513158
