# Supplementary material for: Efficient power macromodeling approach for heterogeneously stacked 3d ICs using Bio-geography based optimization
Source: PLoS One. 2022 Feb 22;17(2):e0264181. doi: 10.1371/journal.pone.0264181 (PMC8863266; doi:10.1371/journal.pone.0264181)
Supplement: S3 File — (XLSX) [file pone.0264181.s005.xlsx]

## Sheet: Sheet1
417.1	486.155
415.3	482.997
400.3	485.055
434.5	490.614
416.3	486.147
349.5	447.646
337.3	454.057
349.4	451.03
397	451.322
377.7	449.221
393.3	425.675
341.1	426.4
369.1	429.686
358.7	423.222
359.4	427.213
383.1	419.41
394.9	415.799
391.4	422.371
379.2	427.01
373.2	422.481
394.2	428.038
362.5	422.235
442.8	428.451
405.3	438.595
442.4	439.196
449.7	513.392
460.8	514.284
455.8	498.727
479.2	510.65
470.7	510.741
434	475.953
508.4	483.445
434.1	477.373
460.8	476.571
445.2	477.615
497.5	456.258
475.5	454.01
423.3	460.068
438.2	451.878
463	458.387
405.9	447.841
466.1	450.755
497.3	455.568
416.4	451.891
458.9	454.377
449.3	456.234
431.5	460.763
467.4	450.298
471.8	457.435
499.2	460.856
551.6	542.468
538.4	538.729
565	549.158
559.2	552.457
571	543.707
543.5	518.781
559.7	511.416
572.6	512.436
551.8	515.37
597.3	514.132
483.3	496.276
489.5	493.161
516.1	491.772
553	493.608
483.7	497.495
497	483.497
526.2	489.915
530.1	487.415
489	485.21
521	489.929
527.7	490.115
541.6	488.51
534.1	497.63
467.9	497.759
546.7	492.05
624.5	580.354
591.2	581.247
574.1	582.231
661.1	585.44
595.3	580.116
584.4	553.441
580.7	545.127
627.3	551.327
587.9	548.118
590.1	549.722
587.4	534.69
563.8	533.287
607.9	532.901
546.6	528.272
548.9	537.113
524.5	528.61
550.6	522.713
581.3	525.401
589.5	524.318
521.9	525.922
600.9	533.647
585.7	533.435
533.2	530.733
585	537.068
564.7	524.941
649.2	612.534
635.6	615.122
665.9	619.043
662.2	618.331
636.4	615.925
612.8	589.834
636	591.657
629.7	586.917
648.9	588.521
634.2	587.41
598	573.892
602.3	571.593
607.7	575.604
607.5	571.099
611	568.384
565.2	566.128
621.7	566.128
591.6	566.836
600.7	565.433
613	569.243
548.6	562.528
601.7	560.333
629.4	567.046
600.8	561.938
604.8	565.147
698.7	647.212
691	652.828
701.1	661.652
694.4	651.223
680.8	651.223
626.8	622.215
679.5	625.132
649.8	625.934
664.6	624.313
625	625.132
629.9	603.991
631	601.06
613.8	604.484
619.2	601.97
645.6	604.377
591.3	598.03
599.9	598.137
637.3	598.217
641	603.645
631.3	597.227
613.4	598.038
622.7	601.247
540.2	600.445
626.6	605.258
580.7	602.05
698.9	677.187
687.6	676.676
706.7	676.676
700.7	677.187
676.4	676.66
683.1	665.244
659	663.824
703	665.244
668.2	667.285
696.3	664.734
692.9	648.607
665.1	645.398
644.8	650.413
626.4	648.486
680.9	652.82
609.3	644.653
644.3	637.339
609.6	640.656
639.5	637.339
613.1	643.865
598.8	627.627
610.9	626.117
616.9	630.034
610.6	629.326
613.2	622.105
697.9	691.264
711	691.556
706	690.462
705.2	691.264
695.8	692.869
721.9	709.843
679	708.239
701.7	703.919
709.1	710.354
677.9	701.512
674	689.014
658.7	691.327
651	693.549
719.2	696.741
649.6	694.952
626.1	678.361
627.1	678.361
586.7	683.976
611.6	681.09
628.4	683.389
631.2	646.746
628.9	643.297
664.9	641.786
614.1	641.786
677.5	642.307
695.5	728.07
668.3	718.839
696.5	723.092
716.8	731.01
705.5	726.233
714.2	723.618
721.7	727.179
700.5	726.286
706.4	728.106
707	721.336
689	721.412
660.2	719.714
683.2	724.142
701.3	729.512
674.7	733.832
659.2	701.576
696.7	701.948
620.1	703.719
620.3	705.618
609.3	695.638
661	694.29
664.5	694.505
634.2	695.787
678	691.561
688.8	693.874
