# Supplementary material for: Efficient power macromodeling approach for heterogeneously stacked 3d ICs using Bio-geography based optimization
Source: PLoS One. 2022 Feb 22;17(2):e0264181. doi: 10.1371/journal.pone.0264181 (PMC8863266; doi:10.1371/journal.pone.0264181)
Supplement: S4 File — (XLSX) [file pone.0264181.s006.xlsx]

## Sheet: Sheet1
47	44	47	47	49
47	44.5	48	49	47
49	47	47	50.6667	46
47.5	46.5	46	49.5	44.75
45.8	47.2	45.8	50.6	44.4
45.3333	47.8333	45.6667	50.5	44.8333
44.5714	48.5714	45.1429	51	45.7143
43.5	48.25	45.125	51.875	45.25
43.4444	48.4444	45	51.3333	45.3333
43.6	47.8	45.1	51.3	44.9
43.5455	47.8182	45.8182	50.7273	45
43.5833	48.6667	45.75	50.1667	44.75
43.6154	48.3077	45.7692	50.3077	45.0769
44.4286	48.3571	46	50	45.1429
44.4667	48.3333	46.5333	49.4	44.8667
44.75	48	46.5	49.5	45.0625
44.8235	47.7647	46.5882	49.4706	45.2941
44.5556	48.2778	47.0556	49	45.6667
44.6316	48.1579	47.1579	48.7368	46.0526
44.75	47.95	46.95	48.8	45.85
44.7619	47.5238	47.0952	48.7619	46
44.9545	47.2727	47.0909	48.5909	45.9091
44.913	47.2609	47	48.913	45.7826
45.125	47.375	46.8333	48.75	46.0417
45.24	47.56	46.64	48.6	45.84
45.0769	47.4231	46.6154	48.1923	45.9231
44.8889	47.7778	46.5926	47.9259	45.8889
45	47.6786	46.5357	48.1071	45.7143
44.9655	47.5517	46.4828	48.2069	45.6897
45.0333	47.5667	46.5333	47.9333	45.7
45.0968	47.6774	46.3226	48.2258	46.0323
45.1875	47.625	46.2812	48.6562	46
45.1818	47.7576	46.2424	48.8485	46.0909
45	47.6765	46.2647	49.0588	46.6176
44.9429	47.5429	46.3143	49.2571	46.6857
44.9444	47.5556	46.3889	49.4722	46.8611
44.9189	47.6757	46.3514	49.2432	46.9459
44.7895	47.5526	46.1842	49.1579	46.9211
44.8462	47.8462	46.1538	49.1538	47.1538
44.8	47.875	46.05	49.4	47.225
44.7317	48.0488	45.9512	49.4634	47.0976
44.7857	47.9048	45.7857	49.3333	46.9524
44.7442	47.907	45.7209	49.3953	46.907
44.8636	47.7955	45.6818	49.3636	46.8864
44.7333	47.7111	45.7556	49.2667	46.7778
44.7174	47.6087	45.7826	49.1304	46.6522
44.7447	47.4681	45.766	49.0426	46.8511
44.75	47.6458	45.7083	48.8333	46.8125
44.7959	47.6327	45.6531	48.7347	46.9388
44.78	47.52	45.54	48.64	46.94
44.8627	47.5294	45.4706	48.6471	46.8824
44.7692	47.4231	45.5577	48.7692	46.9615
44.717	47.434	45.5283	48.7925	47.1698
44.6481	47.3148	45.5185	48.8148	47.0556
44.6364	47.3273	45.4727	48.8545	47.0909
44.6429	47.3036	45.4821	48.8929	47.1071
44.7368	47.4912	45.5789	49	47
44.7241	47.5172	45.6897	49.0517	46.9655
44.7966	47.7119	45.661	49.0169	46.9322
44.95	47.7833	45.6	49.1167	46.9
44.9836	47.8525	45.5574	49.1475	46.8361
44.9839	47.9194	45.5323	49.0323	46.8871
45.0317	47.8254	45.4921	49.1587	46.9524
44.9375	47.9844	45.4844	49.125	46.9844
44.9231	48.1385	45.6	49.1231	47
44.7879	48.0303	45.6667	49.1061	46.9697
44.9254	47.9403	45.5672	49.2388	46.9552
45.0294	47.9118	45.5147	49.1618	46.8824
45.0725	47.9275	45.4928	49.1014	46.913
45.0857	47.8857	45.5286	49.1	46.8714
45.0845	47.9577	45.6338	49	46.8873
45.1111	47.9028	45.6389	48.9028	46.8889
45.0137	47.9178	45.6575	48.8493	46.8767
44.973	47.8784	45.6486	48.7432	46.8514
44.9067	47.8933	45.7067	48.6133	46.7867
44.8816	47.7895	45.6974	48.5263	46.7632
44.8312	47.7792	45.7013	48.4675	46.7403
44.8333	47.7949	45.7179	48.5513	46.8462
44.8228	47.7595	45.7342	48.5063	46.8354
44.875	47.65	45.7125	48.4875	46.9
44.8642	47.7037	45.642	48.4938	46.8395
44.8293	47.7561	45.6585	48.4268	46.8659
44.7952	47.8313	45.6506	48.5181	46.8193
44.7143	47.7857	45.6071	48.4524	46.75
44.6353	47.7647	45.5765	48.3647	46.7765
44.5698	47.6977	45.5698	48.3605	46.7093
44.5402	47.7586	45.6552	48.3678	46.7356
44.5227	47.7045	45.6023	48.2841	46.7273
44.4944	47.764	45.6067	48.2022	46.6854
44.4778	47.7333	45.6556	48.2444	46.6667
44.4945	47.7692	45.6484	48.3407	46.7143
44.4891	47.7065	45.5978	48.4457	46.6848
44.4409	47.7419	45.5699	48.5054	46.7419
44.3617	47.7021	45.5319	48.5426	46.7234
44.4	47.6632	45.5474	48.5263	46.6632
44.4271	47.6771	45.5208	48.5104	46.6458
44.3918	47.701	45.5258	48.5155	46.6392
44.3878	47.6735	45.4592	48.5612	46.5918
44.3232	47.5758	45.5152	48.5657	46.5758
44.35	47.51	45.46	48.55	46.59
44.3663	47.5149	45.4653	48.4356	46.604
44.3431	47.5882	45.5	48.4118	46.6176
44.3204	47.5631	45.5049	48.4078	46.5825
44.3269	47.5769	45.4904	48.3558	46.5673
44.2571	47.581	45.5714	48.3333	46.5714
44.2547	47.5377	45.5755	48.3302	46.6038
44.271	47.5421	45.5234	48.2897	46.6262
44.2315	47.4907	45.4907	48.2222	46.6019
44.2202	47.4587	45.4954	48.156	46.5872
44.2091	47.5545	45.4818	48.0727	46.6364
44.2342	47.5495	45.4595	47.991	46.5946
44.2232	47.5536	45.4286	48.0179	46.6161
44.2655	47.5044	45.3982	48.0619	46.6283
44.2895	47.5702	45.4123	48.0789	46.6491
44.2957	47.6609	45.4348	48.1391	46.6783
44.2931	47.7241	45.3793	48.1034	46.7586
44.2906	47.7179	45.3504	48.1111	46.7265
44.2458	47.7373	45.3051	48.0678	46.7119
44.2185	47.7479	45.2437	48.0756	46.6639
44.2167	47.7	45.2167	48.0667	46.65
44.1818	47.6694	45.3058	48.0579	46.6446
44.1721	47.5984	45.2787	48.0328	46.5984
44.2114	47.5772	45.2927	48	46.5935
44.2177	47.5887	45.2661	48.0968	46.5806
44.232	47.592	45.24	48.056	46.6
44.2619	47.5794	45.254	48.0556	46.6111
44.315	47.5512	45.252	47.9921	46.5984
44.3516	47.5391	45.2578	48.0469	46.6172
44.4109	47.5271	45.2248	48.1085	46.6357
44.3769	47.5385	45.2462	48.1077	46.6615
44.3817	47.4885	45.229	48.1069	46.6336
44.4015	47.447	45.2197	48.1212	46.697
44.4436	47.3985	45.1955	48.1128	46.7218
44.4328	47.3657	45.1567	48.1791	46.709
44.4148	47.3037	45.1704	48.1407	46.6963
44.4044	47.3162	45.1838	48.0735	46.6691
44.4088	47.3577	45.1752	48.1095	46.6715
44.3551	47.4058	45.1522	48.0507	46.6449
44.3741	47.3813	45.1439	48.0791	46.6906
44.3714	47.4429	45.1286	48.05	46.6857
44.3972	47.4255	45.1064	48.0071	46.6809
44.3521	47.4507	45.0704	48.0423	46.7676
44.3497	47.4476	45.035	47.993	46.7483
44.3681	47.4722	45.0694	47.9583	46.7083
44.3862	47.4621	45.0966	47.9724	46.8
44.4041	47.4247	45.089	48.0205	46.8151
44.4082	47.4422	45.068	48.0272	46.7755
44.3986	47.4257	45.0541	47.9932	46.7568
44.4295	47.4295	45.0403	48.0738	46.7383
44.4667	47.3733	45.0667	48.0533	46.7267
44.4702	47.3841	45.0397	48.0066	46.702
44.4868	47.4211	45.0329	48.0592	46.7039
44.5425	47.4706	45.0196	48.0327	46.6928
44.5649	47.4675	45.0065	48.0714	46.7273
44.5806	47.4903	45.0387	48.071	46.7226
44.5962	47.4231	45.0385	48.0705	46.7564
44.586	47.3822	45.0637	48.1338	46.7452
44.5949	47.3987	45.038	48.1392	46.7089
44.6101	47.3774	45.0314	48.1321	46.6855
44.6312	47.35	45.0188	48.15	46.65
44.6957	47.2981	45.0248	48.1429	46.646
44.7099	47.2654	45.0062	48.1235	46.6605
44.7117	47.2515	45.0552	48.1043	46.6319
44.7317	47.2744	45.0671	48.0976	46.6524
44.7515	47.297	45.0667	48.0545	46.6303
44.759	47.2892	45.0783	48.0843	46.6024
44.7485	47.2814	45.1018	48.1018	46.6048
44.7321	47.2679	45.0893	48.1667	46.5952
44.7337	47.2899	45.1183	48.1598	46.6331
44.7294	47.2941	45.1	48.1529	46.6941
44.731	47.2924	45.0936	48.1871	46.7076
44.7326	47.3198	45.1395	48.186	46.7674
44.7746	47.3468	45.1098	48.1272	46.7572
44.8218	47.3046	45.069	48.1207	46.7356
44.8514	47.2571	45.08	48.0914	46.7657
44.8182	47.2955	45.0909	48.0966	46.8182
44.8136	47.2994	45.1356	48.0565	46.7966
44.8258	47.2697	45.1292	48.0787	46.7865
44.8324	47.2737	45.1508	48.0503	46.7989
44.8056	47.2389	45.1611	48.05	46.7889
44.8011	47.2099	45.1934	48.0276	46.7569
44.8352	47.2308	45.1868	48.0275	46.7582
44.8142	47.2459	45.2077	48.0656	46.7432
44.7772	47.2011	45.2011	48.0543	46.7337
44.7892	47.1622	45.1838	48.0378	46.7081
44.8118	47.1344	45.1935	48.0591	46.6989
44.7968	47.1872	45.1925	48.0802	46.6738
44.7872	47.1915	45.2128	48.0745	46.6862
44.7937	47.2434	45.1958	48.0423	46.6561
44.7842	47.2316	45.1842	48.0316	46.6368
44.7749	47.2147	45.1623	48.0314	46.644
44.7656	47.2396	45.1615	48.0104	46.6458
44.7824	47.2539	45.1606	48.0518	46.6269
44.7474	47.201	45.1289	48.0412	46.6186
44.7436	47.2103	45.1128	48.0667	46.5949
44.7398	47.2194	45.1224	48.0306	46.6224
44.7411	47.2284	45.1218	48.0203	46.6396
44.7929	47.2576	45.1061	48	46.6313
44.7839	47.2563	45.0854	47.995	46.6281
44.79	47.315	45.08	47.965	46.605
44.801	47.3134	45.0547	47.9552	46.6368
44.802	47.297	45.0248	47.9505	46.6238
44.7931	47.3005	45.0296	47.9704	46.6749
44.7598	47.3529	45.0392	47.9412	46.6863
44.761	47.3902	45.0634	47.9122	46.6683
44.7573	47.4223	45.0728	47.9272	46.6602
44.7536	47.4251	45.0483	47.8744	46.6329
44.7596	47.4087	45.0529	47.8221	46.6106
44.7608	47.3684	45.0383	47.8134	46.6077
44.7571	47.4	45.0571	47.781	46.5952
44.7109	47.3886	45.0427	47.7867	46.6066
44.717	47.3915	45.0283	47.7406	46.5802
44.6995	47.3944	45	47.723	46.5915
44.7009	47.3972	45.0047	47.7523	46.5794
44.707	47.386	44.9814	47.7535	46.6093
44.6898	47.3565	44.9954	47.7917	46.5972
44.7005	47.341	44.9677	47.8249	46.5714
44.6927	47.3394	44.9817	47.7982	46.5642
44.653	47.3196	45	47.8174	46.5479
44.6273	47.3227	44.9955	47.8227	46.5636
44.629	47.3167	44.9819	47.8371	46.543
44.6216	47.3063	44.973	47.8333	46.536
44.6233	47.278	44.9955	47.7982	46.5157
44.5982	47.2768	45.0223	47.8125	46.5045
44.5778	47.2711	45.0311	47.8089	46.4844
44.5796	47.2743	45.0619	47.823	46.469
44.5771	47.2775	45.0705	47.8326	46.4802
44.5526	47.2456	45.0789	47.8333	46.4649
44.5459	47.2664	45.0961	47.8253	46.476
44.5565	47.287	45.113	47.8391	46.487
44.5628	47.303	45.1299	47.8312	46.5108
44.5776	47.3103	45.1379	47.7974	46.5388
44.5751	47.3519	45.133	47.8026	46.5365
44.5684	47.3419	45.1496	47.8376	46.5299
44.5702	47.3106	45.1489	47.8	46.5319
44.5424	47.2966	45.1568	47.8093	46.5297
44.5359	47.2996	45.1603	47.8228	46.5485
44.4958	47.3319	45.1387	47.8361	46.5546
44.5105	47.3138	45.159	47.8285	46.5439
44.5417	47.3042	45.1667	47.8	46.5333
44.5602	47.2988	45.166	47.8423	46.5104
44.5455	47.3058	45.1694	47.9008	46.4917
44.535	47.2963	45.1687	47.8848	46.5021
44.5164	47.3115	45.1557	47.8852	46.4959
44.5102	47.298	45.1714	47.8857	46.5102
44.5081	47.3415	45.187	47.9065	46.5163
44.4737	47.3198	45.2024	47.9109	46.5101
44.5242	47.3105	45.1935	47.8831	46.504
44.51	47.3052	45.1928	47.8675	46.494
44.5	47.328	45.192	47.88	46.492
44.49	47.3187	45.2112	47.8884	46.4861
44.4643	47.3214	45.2421	47.881	46.4802
44.4822	47.2925	45.249	47.8498	46.4901
44.5039	47.2717	45.2598	47.8622	46.4843
44.5098	47.2706	45.251	47.8392	46.5098
44.5156	47.2578	45.2461	47.8516	46.5078
44.5058	47.2257	45.2451	47.8677	46.5175
44.4767	47.2713	45.2481	47.8953	46.4961
44.4556	47.2548	45.2471	47.9421	46.5058
44.45	47.2462	45.2423	47.9462	46.5077
44.4368	47.2529	45.272	47.9579	46.4981
44.4504	47.2595	45.2672	47.9237	46.4847
44.4221	47.2243	45.2433	47.8935	46.4715
44.4167	47.25	45.2652	47.9205	46.4811
44.4113	47.2679	45.2415	47.9132	46.4604
44.4023	47.2707	45.2594	47.9098	46.4812
44.382	47.2884	45.2734	47.9251	46.4682
44.3806	47.3172	45.2985	47.8993	46.4739
44.3978	47.2937	45.3197	47.8773	46.4684
44.3704	47.2852	45.3222	47.8444	46.4667
44.3506	47.2694	45.3395	47.8672	46.4723
44.3235	47.2463	45.3419	47.8566	46.4669
44.3223	47.2234	45.3297	47.8535	46.4762
44.3212	47.2482	45.3504	47.8285	46.4708
44.2982	47.2364	45.3564	47.7891	46.4691
44.337	47.2391	45.3333	47.808	46.4638
44.3141	47.2419	45.3249	47.7978	46.444
44.3237	47.2194	45.3561	47.8129	46.4388
44.319	47.2222	45.3692	47.8387	46.4373
44.3357	47.2393	45.375	47.9071	46.4429
44.3274	47.2527	45.3879	47.8826	46.4448
44.3511	47.2447	45.4007	47.883	46.4397
44.3498	47.2438	45.3852	47.9329	46.4276
44.3345	47.2254	45.3768	47.8979	46.4225
44.3474	47.207	45.3789	47.8561	46.4316
44.3531	47.2133	45.3846	47.8531	46.4196
44.338	47.2091	45.3728	47.8293	46.4146
44.3576	47.2188	45.3681	47.8021	46.434
44.3529	47.2249	45.3599	47.8443	46.4464
44.3276	47.2586	45.3586	47.8586	46.4414
44.3574	47.2543	45.3505	47.8935	46.4742
44.339	47.2603	45.3425	47.887	46.476
44.3276	47.2628	45.3447	47.8567	46.4812
44.3367	47.2313	45.3197	47.8469	46.4694
44.3288	47.2136	45.3051	47.8475	46.4847
44.3243	47.2297	45.3108	47.8581	46.4797
44.3165	47.2054	45.2963	47.8687	46.5017
44.3255	47.2114	45.2852	47.8792	46.5101
44.3679	47.204	45.2709	47.8763	46.5251
44.37	47.2	45.27	47.8733	46.5433
44.3688	47.1927	45.2957	47.887	46.5249
44.3742	47.2086	45.3013	47.894	46.5232
44.3531	47.1815	45.3069	47.9175	46.5149
44.352	47.1842	45.3224	47.8947	46.5164
44.3475	47.2	45.3049	47.8885	46.5246
44.3595	47.2157	45.2876	47.8922	46.5327
44.3485	47.2117	45.2769	47.9088	46.5244
44.3571	47.2175	45.2695	47.9026	46.5455
44.3333	47.2298	45.2621	47.9094	46.5761
44.3355	47.2355	45.3	47.9258	46.5806
44.3376	47.2283	45.3215	47.9325	46.5659
44.3462	47.234	45.3173	47.9455	46.5737
44.3259	47.2236	45.3323	47.9169	46.5751
44.3121	47.2261	45.3376	47.914	46.5605
44.3302	47.2222	45.3302	47.9365	46.5429
44.3196	47.2278	45.3228	47.9367	46.5506
44.3249	47.2461	45.306	47.9527	46.5584
44.327	47.261	45.3019	47.9308	46.5472
44.3197	47.2947	45.3072	47.9342	46.5455
44.3125	47.2938	45.3031	47.9031	46.5656
44.3178	47.2991	45.3364	47.9315	46.5607
44.3043	47.2857	45.3602	47.9255	46.5528
44.3096	47.3034	45.3746	47.9164	46.5356
44.3117	47.2778	45.3704	47.9167	46.534
44.3354	47.3108	45.3662	47.9446	46.52
44.3313	47.3037	45.3466	47.9939	46.5276
44.3456	47.318	45.3609	47.9664	46.5321
44.3293	47.3049	45.3628	47.9878	46.5396
44.3252	47.31	45.3678	47.9848	46.538
44.3273	47.3606	45.3576	47.9879	46.5273
44.3142	47.3505	45.3565	48.0091	46.5227
44.3283	47.3645	45.3795	48.0331	46.5331
44.3363	47.3664	45.3754	48.021	46.5526
44.3443	47.3683	45.3772	48.0299	46.5359
44.3463	47.3672	45.3821	48.0657	46.5403
44.3542	47.3661	45.378	48.0595	46.5387
44.3353	47.3472	45.3739	48.0475	46.546
44.3284	47.3491	45.355	48.0503	46.5266
44.3599	47.351	45.351	48.0796	46.5457
44.3676	47.3529	45.3529	48.1	46.5294
44.349	47.3666	45.3548	48.0938	46.5191
44.3626	47.3947	45.3392	48.0936	46.5146
44.3615	47.3732	45.3324	48.0933	46.519
44.3576	47.3866	45.3227	48.1337	46.5058
44.3449	47.371	45.3362	48.1536	46.5333
44.3497	47.3873	45.3179	48.1416	46.5405
44.3458	47.4063	45.3141	48.147	46.5476
44.3506	47.408	45.3132	48.1408	46.5345
44.3668	47.4069	45.298	48.1404	46.5587
44.3629	47.3886	45.3	48.16	46.5657
44.3618	47.3989	45.2934	48.1595	46.5613
44.3722	47.4062	45.2898	48.1506	46.5682
44.3853	47.3796	45.2833	48.1558	46.5807
44.3644	47.3729	45.2966	48.1441	46.5819
44.3662	47.3775	45.2986	48.1239	46.5803
44.3708	47.3624	45.2978	48.1236	46.5674
44.3613	47.3754	45.3081	48.1232	46.5518
44.3631	47.3799	45.2933	48.1117	46.5363
44.3621	47.3816	45.3036	48.0808	46.5292
44.3528	47.3806	45.3139	48.0861	46.5139
44.3296	47.3767	45.3102	48.0776	46.4986
44.3287	47.3702	45.3039	48.0912	46.489
44.3251	47.3829	45.3113	48.0634	46.5069
44.3214	47.4011	45.3049	48.0714	46.4918
44.3288	47.3945	45.2959	48.063	46.4767
44.3279	47.388	45.2787	48.0984	46.4699
44.3433	47.3896	45.2916	48.1226	46.4768
44.3397	47.3886	45.2962	48.1168	46.4674
44.355	47.3875	45.2846	48.1247	46.477
44.3568	47.3703	45.2784	48.1324	46.4757
44.3585	47.3558	45.2884	48.1267	46.4609
44.3495	47.4032	45.293	48.0968	46.4677
44.3432	47.3968	45.2869	48.1099	46.4745
44.3369	47.3984	45.2727	48.1203	46.4706
44.3387	47.4	45.2693	48.1147	46.4667
44.3351	47.3989	45.2713	48.1117	46.4574
44.3263	47.4058	45.2653	48.1141	46.4748
44.3095	47.4101	45.2698	48.1296	46.4815
44.3219	47.4116	45.2612	48.1478	46.4881
44.3053	47.4237	45.2658	48.1658	46.5053
44.2887	47.4199	45.2651	48.1417	46.4908
44.2827	47.3979	45.2565	48.1335	46.4974
44.2611	47.4178	45.2611	48.1332	46.483
44.2578	47.4036	45.2604	48.1198	46.4922
44.2597	47.413	45.2701	48.1325	46.4883
44.2668	47.4249	45.2824	48.1218	46.4922
44.2713	47.4367	45.2791	48.1421	46.4987
44.2809	47.4459	45.2758	48.1418	46.4897
44.2648	47.4627	45.2956	48.1774	46.5141
44.2667	47.4538	45.2872	48.2077	46.5
44.2685	47.4604	45.2839	48.202	46.491
44.2959	47.4566	45.2883	48.2117	46.5051
44.2977	47.4504	45.2723	48.1934	46.5013
44.2919	47.4569	45.2766	48.2132	46.4924
44.2962	47.4835	45.2835	48.2177	46.481
44.2803	47.4646	45.2904	48.2146	46.5126
44.2796	47.4559	45.3048	48.2217	46.4962
44.2688	47.4548	45.2965	48.2261	46.5101
44.2882	47.4461	45.3008	48.2231	46.4962
44.285	47.4575	45.2925	48.225	46.4875
44.2768	47.4514	45.3017	48.2244	46.4763
44.2811	47.4577	45.2985	48.2463	46.4677
44.2705	47.4318	45.3027	48.2481	46.4739
44.2649	47.4505	45.2847	48.2351	46.4604
44.2642	47.4321	45.2815	48.2222	46.4494
44.2611	47.4335	45.2783	48.2069	46.4433
44.2678	47.4324	45.2752	48.199	46.4398
44.277	47.4167	45.2696	48.1961	46.4314
44.2836	47.4108	45.2665	48.1956	46.4548
44.3024	47.4049	45.278	48.1756	46.4537
44.3017	47.4088	45.2798	48.1533	46.4623
44.2985	47.4029	45.2888	48.1529	46.4612
44.3245	47.3947	45.2881	48.1308	46.4673
44.3357	47.3986	45.2923	48.1329	46.5
44.3349	47.4024	45.3012	48.1639	46.5012
44.3221	47.4135	45.3053	48.1731	46.5168
44.3285	47.4125	45.3237	48.1894	46.5036
44.3254	47.4067	45.323	48.1699	46.5096
44.3317	47.3819	45.3079	48.1718	46.5012
44.35	47.3881	45.3	48.1595	46.4905
44.3492	47.3824	45.3088	48.1378	46.4869
44.346	47.3839	45.2962	48.1209	46.4976
44.3428	47.3759	45.3002	48.0922	46.4941
44.3467	47.4009	45.2925	48.0991	46.4811
44.3435	47.3953	45.2941	48.1059	46.4729
44.3451	47.392	45.3028	48.0869	46.4789
44.3302	47.4052	45.3115	48.0726	46.4754
44.3388	47.3808	45.3037	48.0818	46.4626
44.3217	47.373	45.31	48.0816	46.4639
44.3372	47.3744	45.3256	48.1	46.4674
44.3248	47.3968	45.3295	48.1369	46.4756
44.3218	47.4028	45.3194	48.1458	46.4722
44.3072	47.3972	45.3141	48.1455	46.4619
44.3018	47.4009	45.3295	48.1406	46.4493
44.3057	47.4138	45.3218	48.1356	46.4368
44.3073	47.4335	45.3326	48.1216	46.4381
44.3043	47.4325	45.3295	48.1487	46.4325
44.3151	47.4087	45.3242	48.137	46.4315
44.3257	47.4077	45.3166	48.1185	46.4442
44.325	47.3955	45.3159	48.1318	46.4318
44.3265	47.3787	45.3152	48.1519	46.4308
44.3394	47.3869	45.3213	48.1765	46.4276
44.3386	47.377	45.3341	48.1716	46.4199
44.3221	47.3716	45.3378	48.1712	46.4077
44.3281	47.3663	45.3461	48.173	46.3955
44.3296	47.3834	45.3453	48.157	46.4036
44.3356	47.4116	45.3333	48.1588	46.4027
44.3214	47.4152	45.3393	48.1496	46.4018
44.3408	47.4254	45.3252	48.1403	46.392
44.3511	47.4267	45.3267	48.1556	46.4022
44.3503	47.4235	45.3237	48.1685	46.3991
44.3341	47.4226	45.3208	48.177	46.3894
44.3422	47.426	45.3267	48.1943	46.3797
44.326	47.4317	45.3304	48.2269	46.3855
44.3319	47.4176	45.3253	48.2176	46.378
44.3355	47.4123	45.3136	48.2215	46.3728
44.3348	47.4267	45.3063	48.2341	46.3786
44.3341	47.4192	45.3057	48.2445	46.3712
44.3333	47.4227	45.305	48.2418	46.3638
44.3326	47.4217	45.3087	48.2304	46.3696
44.3406	47.4143	45.3167	48.2126	46.3644
44.3398	47.4199	45.3095	48.2121	46.3766
44.3369	47.4276	45.3197	48.2073	46.3715
44.3405	47.4289	45.3276	48.2069	46.3685
44.3484	47.4301	45.3419	48.1978	46.3763
44.3455	47.4163	45.3455	48.191	46.3906
44.3448	47.4218	45.3405	48.2141	46.3919
44.3526	47.4231	45.344	48.2158	46.3803
44.3497	47.4179	45.3369	48.2409	46.3859
44.3596	47.4191	45.3404	48.2255	46.4064
44.3779	47.4076	45.3418	48.2314	46.4034
44.3771	47.428	45.3453	48.2394	46.4004
44.3658	47.4249	45.3552	48.2516	46.3975
44.3692	47.4262	45.3544	48.2511	46.3987
44.3684	47.4211	45.3579	48.2337	46.3916
44.3697	47.4202	45.3676	48.2332	46.3845
44.3753	47.4172	45.3522	48.2264	46.4046
44.3745	47.4393	45.3515	48.2259	46.4247
44.3737	47.4238	45.3591	48.2276	46.4301
44.3687	47.45	45.3458	48.2187	46.4354
44.3742	47.4574	45.3347	48.2328	46.4366
44.3755	47.4481	45.3444	48.2241	46.4419
44.383	47.4493	45.3416	48.236	46.441
44.3864	47.436	45.3388	48.2231	46.4318
44.3959	47.4392	45.3381	48.2082	46.4351
44.4115	47.4403	45.3251	48.2037	46.4383
44.4025	47.4476	45.3183	48.1992	46.4517
44.4016	47.4426	45.3074	48.1906	46.4611
44.407	47.4479	45.2986	48.1963	46.4519
44.4143	47.4714	45.2878	48.1959	46.4429
44.4196	47.4745	45.3035	48.1853	46.4358
44.4228	47.4634	45.3049	48.187	46.4289
44.4097	47.4665	45.3103	48.1704	46.426
44.415	47.4676	45.3097	48.1721	46.417
44.4	47.4566	45.3091	48.1737	46.4081
44.3972	47.4657	45.3145	48.1734	46.4113
44.3964	47.4728	45.3038	48.173	46.4085
44.4016	47.4518	45.3173	48.1687	46.4056
44.3928	47.4729	45.3267	48.1844	46.4108
44.378	47.48	45.336	48.17	46.416
44.3912	47.4671	45.3353	48.1697	46.4212
44.3825	47.4502	45.3347	48.1833	46.4124
44.3817	47.4314	45.336	48.2087	46.4254
44.369	47.4365	45.3254	48.2063	46.4246
44.3663	47.4376	45.3267	48.2079	46.4198
44.3696	47.4229	45.33	48.1937	46.417
44.3531	47.4221	45.3373	48.1874	46.4083
44.3484	47.4311	45.3386	48.187	46.4134
44.3418	47.4204	45.3477	48.1886	46.4008
44.3451	47.4216	45.3353	48.2196	46.4039
44.3503	47.4227	45.3366	48.2231	46.4051
44.3477	47.416	45.3379	48.2324	46.3965
44.3665	47.423	45.345	48.2105	46.4016
44.3716	47.4125	45.3716	48.2276	46.4125
44.3728	47.4272	45.3883	48.2272	46.4136
44.376	47.4322	45.3818	48.2364	46.4225
44.3791	47.4313	45.3752	48.2282	46.4275
44.3764	47.4344	45.3745	48.2066	46.4305
44.3738	47.4277	45.3719	48.2023	46.4239
44.3596	47.4077	45.3865	48.2154	46.4346
44.3589	47.405	45.4069	48.2169	46.4472
44.3659	47.3985	45.41	48.2241	46.4444
44.3805	47.413	45.4054	48.2237	46.4398
44.3855	47.4122	45.4103	48.2156	46.4447
44.3829	47.3981	45.4057	48.221	46.4419
44.3783	47.403	45.4125	48.2167	46.4335
44.3681	47.389	45.4099	48.2296	46.4307
44.3674	47.4053	45.411	48.2386	46.428
44.3686	47.4026	45.4045	48.2401	46.4197
44.3849	47.4189	45.3943	48.2434	46.4113
44.3861	47.4049	45.403	48.2524	46.4049
44.3872	47.4117	45.4117	48.2575	46.3985
44.3809	47.4128	45.4034	48.2552	46.4034
44.367	47.427	45.3914	48.2622	46.4082
44.3738	47.4206	45.3794	48.2467	46.4112
44.3657	47.4328	45.3881	48.2687	46.4216
44.3762	47.4432	45.3818	48.2682	46.419
44.3848	47.4703	45.3792	48.2807	46.4089
44.3952	47.462	45.3748	48.2727	46.4045
44.3963	47.45	45.3759	48.2648	46.4037
44.3974	47.451	45.3715	48.2495	46.403
44.3911	47.4742	45.3653	48.2509	46.4114
44.3941	47.477	45.3628	48.2541	46.4088
44.3989	47.4908	45.3603	48.2629	46.4081
44.3945	47.4954	45.3633	48.2606	46.4147
44.3883	47.5073	45.3535	48.2656	46.4194
44.3876	47.5064	45.3528	48.2706	46.4223
44.3832	47.5091	45.3412	48.2573	46.4252
44.3807	47.5082	45.337	48.2623	46.4153
44.3836	47.5145	45.3418	48.2473	46.4091
44.392	47.5227	45.3394	48.2432	46.4102
44.3877	47.5417	45.3406	48.2301	46.4149
44.387	47.5298	45.3418	48.2423	46.4087
44.3863	47.5433	45.3448	48.2455	46.4061
44.3892	47.5351	45.3405	48.2631	46.3982
44.3939	47.5216	45.3507	48.2536	46.4011
44.3986	47.5332	45.3501	48.2496	46.3968
44.3943	47.5215	45.3387	48.2688	46.3943
44.3953	47.5474	45.3435	48.2773	46.3846
44.4	47.5286	45.3411	48.2821	46.3821
44.4064	47.5258	45.344	48.2763	46.3922
44.3986	47.5427	45.3452	48.2811	46.3915
44.4103	47.5488	45.3393	48.2771	46.3961
44.4202	47.5372	45.328	48.2855	46.3883
44.423	47.5292	45.3327	48.3009	46.3788
44.4293	47.53	45.3322	48.3092	46.3763
44.4321	47.5309	45.3333	48.321	46.3739
44.4296	47.544	45.3363	48.3063	46.3662
44.4271	47.5431	45.3339	48.3058	46.3779
44.4404	47.5333	45.3421	48.3158	46.3825
44.4378	47.5394	45.3468	48.3205	46.3748
44.4598	47.5402	45.3462	48.3129	46.3794
44.4572	47.5428	45.3473	48.3089	46.3857
44.446	47.5557	45.3467	48.331	46.3833
44.4435	47.5426	45.353	48.3391	46.3809
44.4288	47.5295	45.3524	48.3333	46.3733
44.4315	47.5113	45.3553	48.3362	46.3709
44.4239	47.4965	45.3495	48.3166	46.3772
44.4283	47.4905	45.3523	48.3126	46.3731
44.4259	47.481	45.3517	48.3086	46.3741
44.42	47.4871	45.3425	48.3133	46.3683
44.4175	47.4811	45.3505	48.3041	46.3694
44.422	47.4837	45.3396	48.2916	46.3671
44.4229	47.4863	45.3373	48.2911	46.3613
44.412	47.4752	45.3333	48.2923	46.359
44.4266	47.4829	45.3413	48.2782	46.3567
44.4242	47.4787	45.3322	48.2658	46.3492
44.415	47.4796	45.3282	48.2653	46.3571
44.4126	47.489	45.3175	48.2564	46.3548
44.4068	47.5017	45.3237	48.2593	46.3458
44.4044	47.4839	45.313	48.269	46.3503
44.4088	47.4848	45.3311	48.2821	46.3412
44.4064	47.4907	45.3339	48.2867	46.3457
44.4074	47.4966	45.3401	48.2845	46.3468
44.4168	47.5059	45.3345	48.2739	46.363
44.4077	47.505	45.3356	48.2752	46.354
44.4121	47.4975	45.3266	48.263	46.3484
44.4064	47.505	45.3244	48.2642	46.3545
44.409	47.4875	45.3255	48.2738	46.3639
44.42	47.4867	45.3283	48.275	46.3683
44.4193	47.4676	45.3211	48.2879	46.3611
44.4086	47.4784	45.3289	48.2874	46.3522
44.408	47.4776	45.3367	48.2736	46.3532
44.4073	47.4851	45.3328	48.2682	46.3444
44.405	47.4893	45.3273	48.2628	46.3355
44.4043	47.4785	45.3234	48.2525	46.3465
44.3888	47.4843	45.3328	48.2488	46.346
44.3832	47.4753	45.3273	48.2533	46.3503
44.381	47.4647	45.3186	48.2479	46.3481
44.3836	47.4705	45.3197	48.2393	46.3508
44.3895	47.4583	45.3241	48.2357	46.3486
44.3856	47.4706	45.317	48.232	46.3399
44.3866	47.4698	45.3197	48.2431	46.3312
44.399	47.4691	45.316	48.2378	46.3322
44.3886	47.4537	45.3122	48.2374	46.3285
44.3864	47.4432	45.3149	48.25	46.3279
44.3906	47.4441	45.3079	48.2447	46.3274
44.39	47.4466	45.3123	48.2379	46.3252
44.3926	47.4459	45.3231	48.2391	46.3409
44.3952	47.4339	45.3194	48.2323	46.3548
44.3945	47.4267	45.3172	48.2303	46.3607
44.3891	47.4148	45.3151	48.2299	46.365
44.3868	47.4157	45.3162	48.244	46.3563
44.391	47.4151	45.3061	48.2388	46.3478
44.3936	47.4096	45.3088	48.2448	46.3552
44.393	47.401	45.3051	48.246	46.3546
44.3812	47.4099	45.3014	48.2488	46.3557
44.3678	47.3965	45.3089	48.242	46.3535
44.3704	47.4134	45.3084	48.2401	46.3545
44.3635	47.4032	45.3143	48.246	46.3524
44.3629	47.4041	45.3059	48.2409	46.3566
44.3608	47.4066	45.3085	48.2405	46.3703
44.3618	47.4107	45.3081	48.248	46.3902
44.3565	47.4038	45.3107	48.2603	46.3912
44.3622	47.4236	45.3055	48.2724	46.3827
44.3679	47.4198	45.3003	48.283	46.3868
44.3799	47.4192	45.2983	48.2841	46.3909
44.3793	47.4201	45.2947	48.268	46.3887
44.3818	47.4131	45.3067	48.2551	46.3818
44.3828	47.425	45.3094	48.2594	46.3859
44.3713	47.4243	45.3105	48.2496	46.3822
44.3769	47.4299	45.3069	48.2492	46.3738
44.3764	47.4199	45.3064	48.2519	46.3717
44.3758	47.4332	45.3075	48.2671	46.3634
44.3705	47.4279	45.3085	48.2698	46.3721
44.3684	47.4164	45.3189	48.274	46.3715
44.3679	47.4065	45.3199	48.2875	46.3648
44.3719	47.412	45.3225	48.2793	46.3611
44.3683	47.416	45.3128	48.2666	46.3575
44.36	47.4185	45.3185	48.2692	46.3615
44.3518	47.4101	45.3195	48.2719	46.3594
44.3528	47.4049	45.3175	48.2945	46.362
44.3415	47.415	45.3231	48.2848	46.3583
44.3563	47.4205	45.3303	48.2798	46.3777
44.3664	47.4153	45.3374	48.2718	46.3695
44.3552	47.4101	45.3338	48.2698	46.3659
44.344	47.4049	45.3257	48.2816	46.379
44.3419	47.4027	45.3237	48.2796	46.3784
44.346	47.4021	45.3263	48.3005	46.3839
44.3439	47.3924	45.3273	48.2955	46.3788
44.3434	47.3918	45.3222	48.2935	46.3797
44.3459	47.3927	45.3187	48.2976	46.3731
44.3529	47.4027	45.3288	48.3017	46.3771
44.3509	47.4127	45.3268	48.2997	46.3765
44.3534	47.412	45.3338	48.2887	46.3789
44.3559	47.4024	45.3408	48.2943	46.3784
44.3613	47.4048	45.3418	48.2954	46.3823
44.3578	47.4087	45.3368	48.3009	46.3757
44.3543	47.3931	45.3259	48.3154	46.3812
44.3522	47.3985	45.3343	48.3119	46.3881
44.3458	47.4039	45.3383	48.3219	46.3949
44.3467	47.3929	45.3378	48.317	46.3884
44.3432	47.3967	45.3388	48.3328	46.3938
44.3368	47.4139	45.3353	48.3338	46.3887
44.3511	47.4163	45.3319	48.3274	46.3926
44.3462	47.4142	45.3225	48.324	46.4009
44.3486	47.4195	45.3161	48.3294	46.4047
44.3407	47.413	45.3068	48.3333	46.3968
44.3446	47.3991	45.3137	48.3299	46.4006
44.3368	47.4074	45.3132	48.3294	46.4059
44.3554	47.4023	45.3142	48.3436	46.4053
44.3607	47.4018	45.3065	48.3622	46.4091
44.3587	47.3909	45.306	48.3514	46.4026
44.3611	47.3801	45.3012	48.3509	46.4006
44.3664	47.3781	45.2949	48.3431	46.3956
44.3644	47.3834	45.3003	48.3426	46.3994
44.3639	47.3916	45.2984	48.3362	46.4017
44.3677	47.3983	45.298	48.3328	46.4055
44.3687	47.4035	45.3091	48.3469	46.4093
44.3754	47.3913	45.3101	48.3319	46.4029
44.3719	47.3777	45.3039	48.3271	46.3965
44.3844	47.3772	45.2991	48.341	46.3916
44.3911	47.3709	45.2915	48.3348	46.3911
44.3919	47.3703	45.2896	48.3415	46.4006
44.3928	47.3568	45.2863	48.3583	46.3971
44.3951	47.3563	45.2845	48.3606	46.3966
44.406	47.3558	45.2869	48.3745	46.396
44.3968	47.3567	45.288	48.3567	46.4097
44.3877	47.3476	45.3019	48.3605	46.4063
44.38	47.35	45.3086	48.36	46.4
44.3723	47.3509	45.3053	48.3552	46.3966
44.3704	47.3561	45.2977	48.3504	46.3989
44.3698	47.3528	45.2902	48.3528	46.4068
44.3651	47.3452	45.2869	48.358	46.4063
44.366	47.3433	45.2965	48.3574	46.4085
44.364	47.3385	45.2875	48.3527	46.4065
44.3635	47.3437	45.2928	48.372	46.4031
44.3672	47.3376	45.2938	48.3701	46.4096
44.3667	47.3413	45.2906	48.3611	46.4203
44.3648	47.3563	45.2958	48.362	46.4155
44.3727	47.346	45.2869	48.3558	46.4177
44.3708	47.3497	45.2837	48.3483	46.4213
44.3759	47.3633	45.2833	48.3492	46.4222
44.3768	47.3683	45.2829	48.3487	46.4188
44.3818	47.3776	45.2951	48.358	46.4168
44.3813	47.3673	45.2905	48.3701	46.4288
44.3891	47.3724	45.2831	48.3598	46.4324
44.3969	47.3579	45.2925	48.3579	46.4387
44.3894	47.3672	45.2962	48.3547	46.4367
44.3931	47.3694	45.3014	48.3542	46.4444
44.3856	47.3703	45.3065	48.3495	46.4452
44.3823	47.3864	45.3033	48.3587	46.4432
44.379	47.3845	45.3015	48.3527	46.4426
44.3771	47.3798	45.3135	48.3508	46.4365
44.3738	47.3766	45.3131	48.349	46.4345
44.3719	47.3898	45.3044	48.3485	46.438
44.3741	47.3879	45.3095	48.3466	46.4415
44.3764	47.3764	45.3063	48.3448	46.4519
44.38	47.3868	45.3114	48.3443	46.4513
44.3945	47.3836	45.3164	48.3493	46.4548
44.3995	47.394	45.316	48.342	46.4501
44.3975	47.3948	45.3183	48.3333	46.4426
44.4038	47.3861	45.3206	48.3356	46.442
44.3978	47.3842	45.3229	48.3256	46.4401
44.4	47.3701	45.3197	48.3293	46.434
44.4008	47.3601	45.3139	48.3302	46.4375
44.4125	47.3582	45.3161	48.3351	46.4383
44.416	47.3631	45.313	48.3455	46.4336
44.4141	47.3599	45.3139	48.3396	46.4465
44.4081	47.3473	45.3095	48.35	46.4486
44.4197	47.3603	45.3063	48.3536	46.4413
44.4178	47.3652	45.3073	48.3666	46.4461
44.4159	47.3647	45.3122	48.3701	46.459
44.4153	47.3656	45.3132	48.3616	46.453
44.4054	47.3678	45.3154	48.3611	46.4577
44.3968	47.3673	45.315	48.3512	46.4638
44.4029	47.3521	45.3159	48.3467	46.4578
44.4037	47.3489	45.3222	48.3503	46.4559
44.3965	47.3391	45.3338	48.3378	46.4539
44.4	47.348	45.3307	48.336	46.4493
44.3915	47.3502	45.3342	48.3555	46.4567
44.379	47.3604	45.3271	48.3604	46.4495
44.3772	47.3559	45.3214	48.3665	46.4475
44.3714	47.3408	45.317	48.3607	46.4615
44.3642	47.3351	45.3179	48.3748	46.4649
44.3664	47.3333	45.3267	48.3585	46.4683
44.3672	47.3382	45.3236	48.3514	46.4808
44.3668	47.3338	45.3272	48.3602	46.4934
44.3702	47.3307	45.3333	48.3663	46.4993
44.375	47.3316	45.3342	48.3684	46.5211
44.3837	47.3456	45.3298	48.3587	46.5204
44.3806	47.3465	45.336	48.3596	46.5157
44.3853	47.3408	45.3303	48.3565	46.5164
44.3796	47.3351	45.3233	48.3455	46.5223
44.3765	47.3281	45.3242	48.3542	46.5203
44.3681	47.329	45.3264	48.3655	46.5183
44.3677	47.3312	45.3233	48.3794	46.5124
44.3776	47.3346	45.319	48.3815	46.5143
44.3745	47.3368	45.3108	48.3758	46.5189
44.3779	47.3364	45.3117	48.3766	46.5117
44.3813	47.3398	45.3152	48.3761	46.5123
44.3847	47.3497	45.307	48.3731	46.5104
44.3946	47.3545	45.3001	48.37	46.5032
44.4057	47.3553	45.3062	48.3773	46.5013
44.4039	47.3677	45.311	48.3729	46.4968
44.4111	47.3582	45.3222	48.3737	46.4987
44.4131	47.3539	45.3205	48.3848	46.4942
44.41	47.3586	45.3123	48.3843	46.4897
44.4211	47.3492	45.3107	48.3813	46.484
44.4141	47.3436	45.3077	48.3667	46.4846
44.4149	47.3393	45.3086	48.3611	46.4776
44.4182	47.3286	45.3056	48.3568	46.4719
44.4266	47.3282	45.3065	48.3704	46.4738
44.4426	47.3316	45.3061	48.3648	46.4758
44.4408	47.3363	45.3083	48.3618	46.4713
44.4402	47.3244	45.3092	48.3651	46.4746
44.4307	47.3202	45.3139	48.3698	46.4727
44.4327	47.3096	45.3071	48.3794	46.4746
44.4335	47.3093	45.3067	48.3828	46.4728
44.4342	47.3063	45.2987	48.3747	46.4797
44.4248	47.2984	45.3009	48.3793	46.4829
44.4255	47.303	45.2955	48.3813	46.4785
44.4288	47.3127	45.3026	48.3707	46.4754
44.4232	47.3111	45.3035	48.3703	46.4698
44.4302	47.3208	45.3006	48.3786	46.473
44.4284	47.3191	45.3065	48.3681	46.4686
44.4291	47.3187	45.2999	48.3714	46.4668
44.4236	47.3195	45.3008	48.3571	46.4599
44.4218	47.3279	45.3004	48.3655	46.4718
44.4275	47.3262	45.3	48.3737	46.4688
44.4257	47.3171	45.3059	48.377	46.4806
44.4202	47.318	45.3155	48.3803	46.4776
44.4271	47.3176	45.32	48.3848	46.4782
44.4204	47.3072	45.3197	48.3694	46.4764
44.4236	47.3068	45.3143	48.3752	46.472
44.4169	47.3027	45.3151	48.3747	46.4715
44.4164	47.2937	45.3172	48.3767	46.4746
44.4171	47.2809	45.3119	48.3849	46.4765
44.4277	47.2781	45.3115	48.3869	46.4784
44.4309	47.2741	45.3136	48.3827	46.4827
44.4303	47.2824	45.3132	48.3859	46.4858
44.431	47.2783	45.3239	48.383	46.4852
44.4342	47.2903	45.3173	48.3887	46.4834
44.4287	47.2826	45.3145	48.387	46.4877
44.4319	47.2748	45.3067	48.3877	46.4859
44.435	47.2684	45.3051	48.3885	46.4877
44.4394	47.2681	45.3121	48.3807	46.4884
44.4413	47.2726	45.3105	48.39	46.4841
44.4371	47.2711	45.3077	48.3822	46.4774
44.4293	47.2671	45.3122	48.3829	46.478
44.43	47.268	45.3179	48.3861	46.4714
44.4307	47.2676	45.3114	48.3844	46.4659
44.4374	47.26	45.3208	48.384	46.4775
44.4357	47.2718	45.3167	48.3726	46.4782
44.4424	47.2642	45.3224	48.3673	46.4715
44.4431	47.2724	45.3245	48.3753	46.477
44.4498	47.2612	45.3265	48.3845	46.4716
44.4444	47.2766	45.3261	48.3841	46.4722
44.4439	47.2871	45.3233	48.392	46.4717
44.4422	47.288	45.3157	48.406	46.4687
44.4368	47.3008	45.3177	48.4031	46.4693
44.4363	47.3029	45.3197	48.393	46.4724
44.4382	47.3049	45.3253	48.3926	46.473
44.4412	47.2998	45.3309	48.3861	46.4664
44.4299	47.2874	45.3413	48.388	46.4695
44.4246	47.2931	45.3505	48.3804	46.4653
44.4313	47.282	45.356	48.3728	46.4612
44.4224	47.2685	45.3628	48.364	46.4642
44.4315	47.2682	45.3647	48.3588	46.4648
44.4381	47.2571	45.3702	48.3595	46.4631
44.4376	47.2604	45.3639	48.3508	46.4566
44.4371	47.2494	45.3599	48.3432	46.4537
44.4389	47.2372	45.3571	48.3464	46.4472
44.4467	47.2275	45.3602	48.3436	46.4455
44.4462	47.2284	45.3586	48.3538	46.4462
44.4527	47.227	45.3629	48.3475	46.4421
44.4427	47.2314	45.3672	48.3506	46.4404
44.441	47.2252	45.3715	48.3502	46.4528
44.4441	47.2379	45.3675	48.3616	46.4605
44.4459	47.24	45.3659	48.3694	46.4647
44.443	47.235	45.3702	48.3737	46.4606
44.4354	47.2441	45.3662	48.3944	46.4542
44.4267	47.2485	45.3599	48.3845	46.4584
44.4262	47.2646	45.3653	48.3829	46.459
44.4234	47.2655	45.3591	48.3778	46.462
44.4136	47.2664	45.354	48.3657	46.4556
44.4142	47.2532	45.3466	48.3734	46.4609
44.4184	47.2541	45.3473	48.3776	46.4545
44.4237	47.2561	45.3492	48.3912	46.4529
44.4221	47.2616	45.3488	48.3837	46.464
44.4228	47.2636	45.3496	48.3879	46.4588
44.42	47.2529	45.348	48.3852	46.4571
44.4206	47.2491	45.3499	48.3859	46.4531
44.4155	47.25	45.3426	48.3808	46.4572
44.422	47.2462	45.348	48.3884	46.4694
44.4169	47.246	45.3406	48.3915	46.4642
44.4118	47.2388	45.3391	48.3991	46.4614
44.4113	47.2304	45.3329	48.3952	46.4551
44.4108	47.2313	45.3372	48.397	46.4499
44.4092	47.2437	45.3379	48.3954	46.4483
44.4099	47.2514	45.3352	48.4018	46.4478
44.406	47.25	45.3326	48.3933	46.4472
44.4124	47.2623	45.3379	48.4055	46.4479
44.4119	47.2586	45.3387	48.4108	46.4451
44.4091	47.2537	45.3314	48.4103	46.4469
44.4121	47.2591	45.3333	48.4178	46.4578
44.4105	47.2474	45.3284	48.4219	46.4572
44.4157	47.2483	45.3303	48.4214	46.4533
44.4164	47.2514	45.3322	48.4187	46.4471
44.4057	47.2432	45.3364	48.4136	46.4432
44.4041	47.2554	45.3417	48.4257	46.4472
44.4059	47.2449	45.3435	48.4161	46.4467
44.4054	47.2378	45.3522	48.4145	46.4417
44.4106	47.2398	45.3586	48.4163	46.4412
44.4034	47.2362	45.3571	48.4147	46.435
44.4018	47.2336	45.351	48.4187	46.4334
44.4014	47.2334	45.3484	48.4183	46.4386
44.4133	47.2342	45.348	48.4155	46.4369
44.4151	47.2362	45.3453	48.4241	46.4342
44.4202	47.2326	45.3539	48.4236	46.4281
44.4153	47.2368	45.349	48.4153	46.4276
44.4126	47.2253	45.3509	48.4193	46.4316
44.411	47.2172	45.3505	48.4166	46.4255
44.4139	47.2181	45.3591	48.4116	46.4239
44.4179	47.2089	45.3631	48.4168	46.4223
44.4174	47.202	45.3616	48.4085	46.4342
44.4091	47.194	45.3701	48.4013	46.4404
44.402	47.1871	45.3708	48.4053	46.4465
44.4027	47.198	45.3726	48.3971	46.4427
44.4033	47.19	45.3767	48.4056	46.4422
44.4051	47.1865	45.3718	48.4129	46.4395
44.4035	47.1807	45.3714	48.4202	46.4446
44.3987	47.1827	45.3765	48.4241	46.443
44.3927	47.1825	45.3739	48.4281	46.448
44.3912	47.1746	45.3746	48.4188	46.442
44.3896	47.1832	45.3709	48.4139	46.4426
44.3892	47.1963	45.3638	48.409	46.441
44.391	47.1872	45.3612	48.4075	46.4471
44.3905	47.2068	45.3608	48.4048	46.4466
44.3923	47.2033	45.3593	48.411	46.4407
44.3908	47.2031	45.3578	48.416	46.4391
44.398	47.2029	45.3596	48.4123	46.4419
44.3954	47.207	45.3604	48.4096	46.4447
44.3906	47.1958	45.372	48.4015	46.4376
44.3891	47.2	45.365	48.4022	46.4372
44.3908	47.1943	45.3679	48.4028	46.4367
44.398	47.1876	45.3621	48.398	46.4384
44.39	47.1961	45.3551	48.4074	46.4357
44.3819	47.2035	45.3504	48.4244	46.4331
44.3826	47.1946	45.3522	48.437	46.4511
44.3833	47.1933	45.3485	48.4321	46.4463
44.3818	47.2007	45.3525	48.4273	46.4447
44.3824	47.2004	45.3521	48.4225	46.4399
44.3831	47.1916	45.3539	48.4372	46.4351
44.3838	47.1957	45.3535	48.4389	46.4314
44.3866	47.1922	45.3488	48.4341	46.4255
44.3862	47.1834	45.3528	48.4444	46.425
44.3772	47.1735	45.3491	48.4397	46.4278
44.3767	47.1744	45.3498	48.4284	46.422
44.372	47.1667	45.3441	48.4194	46.4204
44.362	47.1568	45.348	48.4189	46.4157
44.3627	47.162	45.3455	48.4185	46.4185
44.358	47.1608	45.343	48.4169	46.4137
44.3544	47.1649	45.3394	48.4122	46.409
44.3529	47.1529	45.3444	48.4193	46.4096
44.3504	47.1571	45.344	48.4177	46.4049
44.3554	47.1526	45.3372	48.4173	46.4077
44.3625	47.1493	45.3358	48.42	46.4041
44.3663	47.1629	45.3312	48.4196	46.4004
44.366	47.1766	45.3298	48.4202	46.3989
44.3656	47.1722	45.3369	48.4145	46.3953
44.3684	47.173	45.345	48.4225	46.3938
44.3627	47.1729	45.3468	48.4221	46.3945
44.3633	47.1769	45.3464	48.4248	46.3898
44.3556	47.181	45.3407	48.418	46.3947
44.3615	47.1755	45.3383	48.4154	46.389
44.3654	47.1795	45.34	48.4298	46.3854
44.3597	47.1814	45.3418	48.4262	46.3903
44.3583	47.1791	45.3372	48.4341	46.3857
44.36	47.1758	45.3411	48.4411	46.3842
44.3586	47.1693	45.3386	48.4469	46.387
44.3613	47.1649	45.333	48.4443	46.3855
44.3631	47.1658	45.3274	48.4533	46.3841
44.3616	47.1656	45.3333	48.4507	46.3805
44.3592	47.1696	45.3382	48.4387	46.377
44.3536	47.182	45.3379	48.4487	46.3797
44.3521	47.186	45.3312	48.4504	46.3824
44.3507	47.1816	45.3299	48.4541	46.381
44.3514	47.1835	45.3253	48.4619	46.3816
44.35	47.1927	45.3344	48.4594	46.3781
44.3496	47.204	45.3288	48.4516	46.3767
44.3472	47.1985	45.3316	48.4501	46.3711
44.3499	47.2025	45.3292	48.4538	46.3697
44.3475	47.2054	45.3226	48.4461	46.3703
44.3399	47.2062	45.3285	48.4477	46.3762
44.3489	47.2112	45.323	48.4482	46.3727
44.3526	47.213	45.3206	48.4374	46.3754
44.3512	47.2025	45.3254	48.438	46.3781
44.3467	47.1961	45.3189	48.4438	46.3808
44.3464	47.1969	45.3113	48.432	46.3794
44.346	47.1936	45.312	48.4253	46.378
44.3467	47.2027	45.3128	48.4239	46.3827
44.3453	47.1994	45.3165	48.4162	46.3823
44.345	47.2012	45.3121	48.4127	46.3809
44.3415	47.1959	45.3118	48.4154	46.3836
44.3453	47.1977	45.3197	48.4109	46.3934
44.349	47.1914	45.3173	48.4002	46.392
44.3517	47.1933	45.318	48.4039	46.3875
44.3463	47.1931	45.3126	48.3973	46.3973
44.3439	47.1857	45.3143	48.3888	46.3929
44.3354	47.1825	45.3089	48.3884	46.3976
44.3279	47.1792	45.3106	48.389	46.3961
44.3276	47.1841	45.3123	48.3947	46.3967
44.3262	47.1789	45.3079	48.3953	46.3933
44.3249	47.1726	45.3066	48.3909	46.399
44.3276	47.1694	45.3073	48.3884	46.3976
44.3273	47.1692	45.304	48.384	46.3982
44.335	47.1761	45.3036	48.3785	46.4038
44.3357	47.1689	45.3054	48.3761	46.4014
44.3313	47.1677	45.3061	48.3747	46.404
44.3421	47.1695	45.3108	48.3734	46.4057
44.3508	47.1694	45.3075	48.3669	46.4113
44.3434	47.1803	45.3192	48.3555	46.4079
44.3451	47.1771	45.3179	48.3642	46.4105
44.3477	47.1849	45.3166	48.3578	46.405
44.3484	47.1837	45.3122	48.3635	46.4116
44.3511	47.1886	45.3109	48.3611	46.4072
44.3587	47.1834	45.3096	48.3637	46.4078
44.3584	47.1862	45.3113	48.3594	46.4064
44.354	47.195	45.306	48.362	46.405
