# Supplementary material for: Efficient power macromodeling approach for heterogeneously stacked 3d ICs using Bio-geography based optimization
Source: PLoS One. 2022 Feb 22;17(2):e0264181. doi: 10.1371/journal.pone.0264181 (PMC8863266; doi:10.1371/journal.pone.0264181)
Supplement: S5 File — (XLSX) [file pone.0264181.s007.xlsx]

## Sheet: Sheet1
1289	1381.39
1573	1376.77
1353	1379.92
1254	1384.64
1166	1390.09
1563	1382.49
1023	1382.84
1157	1373.2
1431	1374.13
1332	1399.05
1917	1419.59
1059	1399.27
1707	1407.43
1597	1401.09
1742	1407.24
1882	1456.83
1422	1467.45
1553	1457.54
1488	1463.58
1489	1440.74
1589	1535.4
1702	1519.36
1430	1522.24
1343	1521.93
1546	1501.54
1510	1401.13
1490	1400.84
1004	1399.9
1091	1406.13
1250	1403.17
1546	1407.2
1369	1407.12
1490	1406.06
1384	1391.95
1840	1403.32
1193	1428.5
1693	1424.2
1883	1433.72
1791	1423.99
1023	1425.75
1040	1503.52
1738	1481.7
1148	1486.3
1375	1477.02
1694	1476.52
2341	1546.7
1813	1536.98
1389	1513.43
1179	1529.9
1791	1534.1
957	1433.25
1421	1439.85
1741	1437.65
1315	1448.84
1560	1435.43
1524	1443.07
1316	1438.32
1508	1439.05
1010	1437.49
971	1426.91
1392	1458.36
1587	1460.81
1026	1459.59
1460	1462.05
1453	1457.82
1235	1505.12
1406	1511.31
1116	1500.47
1634	1505.11
1122	1510.37
1907	1568.41
2049	1563.82
1553	1567.33
1395	1564.24
1338	1555.41
1893	1472.54
1307	1468.87
1178	1472.54
1803	1478.88
1091	1471.55
1946	1468.39
1343	1470.62
1169	1471.35
1717	1473.23
1744	1473.26
1320	1492.06
1806	1501.13
1591	1490.46
1241	1501.11
1286	1495.18
1421	1538.64
1146	1538.08
1954	1538.93
2005	1536.71
1170	1532.72
1582	1598
1375	1598.42
1848	1606.92
1255	1601.2
805	1596.54
1602	1505.54
1467	1509.66
1076	1505.28
1504	1510.63
1332	1504.33
1286	1509.2
1119	1518.42
1417	1517.24
1146	1517.22
1379	1514.07
1279	1542.27
1174	1537.22
1871	1545.42
1770	1536.35
1402	1539.5
1818	1583.58
1899	1572.68
1854	1585.55
1486	1582.26
1759	1580.66
1949	1641.95
1453	1637.67
1771	1638.28
1327	1629.65
1772	1623.55
1921	1550.89
1294	1531.36
1640	1548.48
1378	1535.02
1513	1541.14
1465	1554.35
1531	1551.41
1704	1548.92
1601	1545.31
1887	1547.04
1983	1573.14
1616	1576.99
1823	1567.04
1946	1570.7
1325	1563.39
1702	1612.22
1875	1615.55
1825	1622.65
2069	1621.1
1608	1619.55
1775	1663.5
1540	1671.16
1532	1662.61
1763	1664.72
1727	1663.17
1990	1564.33
1892	1572.21
1676	1569.78
1578	1561.93
1829	1564.35
1967	1586.8
1837	1584.86
1575	1590.42
1775	1592.93
1563	1586.8
1700	1614.65
1576	1617.62
1833	1620.04
1517	1619.37
1494	1610.98
1304	1648.51
1612	1655.16
1969	1649.4
1663	1657.95
1739	1654.98
1654	1691.43
1702	1690.92
1287	1688.33
1319	1691.25
1629	1691.25
1817	1585.14
1595	1583.92
1707	1592.52
1358	1588.83
1710	1595.53
1406	1617
1899	1630.97
1155	1627.47
1195	1622.06
1592	1629.74
1071	1649.02
1436	1650.4
1307	1648.49
2238	1643.6
1447	1659.98
1557	1679.25
898	1695.63
1481	1688.65
2028	1680.49
1674	1683.43
1648	1702.8
1575	1699.93
1859	1701.81
1696	1702.37
1721	1698.89
2065	1629.16
1669	1628.12
1945	1631.94
1733	1636.84
1838	1628.61
1496	1640.87
1470	1650.16
1733	1648.22
1634	1664.61
1683	1650.15
1490	1672.72
1670	1674.63
1965	1692.23
1801	1677.42
1776	1683.34
1661	1701.08
1638	1707.53
1721	1701.83
1904	1702.33
1792	1704.76
1799	1714.86
1438	1718.91
1644	1723.42
1682	1718.95
1664	1721.19
