# Supplementary material for: Efficient power macromodeling approach for heterogeneously stacked 3d ICs using Bio-geography based optimization
Source: PLoS One. 2022 Feb 22;17(2):e0264181. doi: 10.1371/journal.pone.0264181 (PMC8863266; doi:10.1371/journal.pone.0264181)
Supplement: S6 File — (XLSX) [file pone.0264181.s008.xlsx]

## Sheet: Sheet1
1871	1737	2363	2163	1975
2192	2064	1649	1762	2219
1775	1964	2125	1751	2279
1747	2118	1963	1839	2110
2027	2112	2311	2404	2305
